# Supplementary material for: Association between Osteoporosis and Low Hemoglobin Levels: A Nested Case–Control Study Using a National Health Screening Cohort
Source: Int J Environ Res Public Health. 2021 Aug 14;18(16):8598. doi: 10.3390/ijerph18168598 (PMC8394089; doi:10.3390/ijerph18168598)
Supplement: Supplementary file 1 [file ijerph-18-08598-s001.zip]

Archive with 1 entries (1 files):
- ijerph-1336068-supplementary.pdf
